# Supplementary material for: NPY Gene Methylation in Circulating Tumor DNA as an Early Biomarker for Treatment Effect in Metastatic Colorectal Cancer
Source: Cancers (Basel). 2022 Sep 14;14(18):4459. doi: 10.3390/cancers14184459 (PMC9496936; doi:10.3390/cancers14184459)
Supplement: Supplementary file 1 [file cancers-14-04459-s001.zip]

Archive with 1 entries (1 files):
- cancers-1841048-supplementary.pdf
